# Supplementary material for: Immunochemical Recognition of Bothrops rhombeatus Venom by Two Polyvalent Antivenoms
Source: Toxins (Basel). 2024 Mar 15;16(3):152. doi: 10.3390/toxins16030152 (PMC10975100; doi:10.3390/toxins16030152)
Supplement: Supplementary file 1 [file toxins-16-00152-s001.zip]

Archive with 1 entries (1 files):
- toxins-2877567-supplementary.pdf
